# Supplementary material for: On people’s perceptions of climate change and its impacts in a hotspot of global warming
Source: PLoS One. 2025 Feb 13;20(2):e0317786. doi: 10.1371/journal.pone.0317786 (PMC11825050; doi:10.1371/journal.pone.0317786)
Supplement: S1 Table — (XLSX) [file pone.0317786.s010.xlsx]

## Sheet: Table S7
Supplementary information table S1: Current knowledge of climate and/or social studies on climate change impacts conducted in the Hindu Kush Himalyan region or other relevant mountains regions in the world
Study details									Climate data					Social data
Publication (First Author and year)	Mountainous region	Country	District	Site	Elevation	Elevation Area (Lowland <1500m, Midland 1000-1500m, Highland 1500-2100m, extrem Highland >2100m)	Study period	Data type present in publicaition (Climate, Social, both)	Information about data	annual temperature	Summer temperature	Winter temperature	Climate Precipitaiton trend	Social data type	Temperature	Precipitation (rain, snow)	Precipitation timing	water levels	Crop pests	Agriculture & Forest	Disease	Biodiversity	climatic hazards (droughts, floods, fires…)
Shrestha et al. 2019	HKH	Nepal	all districts of Nepal	NA	all districts of Nepal	not applicable	July- December 2016	both	1979-2016 with INDICES	increase of annual temperature	increase of summer temperature; indices: increase hot days, hot nights	increase of winter temperature; indices: decrease cold days and nights	annual, monsoon, winter precipitation increased; indices: dry spell decrease, wet spell increase	Household survey	climate is different (95%), summer temperature increased (90%), winter temperatures decreased (56%), heat waves increased (73.8%), cold waves decreased (57.6%)	rainfall decreased in monsoon (90%), winter rainfall decreased (90%), heavy rainfall decreased (69.4%), sporading rain increased (92.7%)	precipitation in summer season shifted earlier (47-59%), monsoon rainfall delayed (66-68%), winter rainfall shifted (41-43%)	NA	NA	NA	NA	NA	droughts increased (99.4%); floods increased (62.5%)
Macchi et al. 2015	HKH	Nepal	Bajhang	Surma, Chainpur (Mayana), Chainpur (Khalapata), Rayal	Surma: 2400m, Chainpur (Mayana): 1950m, Chainpur (Khalapata): 1100m, Rayal: 950m	not applicable	July 2010- February 2011	both	1980-2009	temperature increased, 0.05°C per year in the mean maximum and 0.03°C per year in the mean minimum temperature	NA	NA	lower overall rainfall, drought like conditions; in the last two years winter rains almost or completely absent	Focus group and in depth interviews, semi structures interviews at household level	Warmer at high elevations, increased variability	Significant reduction in amount, more intense events, erratic; winter: Severe decrease in amount, intensity, and duration of snowfall at higher elevations; reduced or no winter rain	Delayed monsoon, more unpredictable; significant reduction in duration	dry season: Significantly longer; water level: Lower, some springs are dry	Significant increase, new pests observed	NA	NA	NA	NA
Macchi et al. 2015	HKH	Nepal	Terhathum	Oyakjung, Myaglung, Sabla, Panchakanya Pokhari	Oyakjung: 1870m, Myaglung: 1670m, Sabla: 1550m, Panchakanya Pokhari: 750m	not applicable	July 2010- February 2011	both	1980-2009	NA	NA	NA	lower overall rainfall, drought like conditions; in the last two years winter rains almost or completely absent	Focus group and in depth interviews, semi structures interviews at household level	Warmer at high and low elevations, increased variability	Significant reduction in amount, more intense events, erratic; winter: Slight decrease in amount and intensity of snowfall at high elevations; significant decrease in amount of winter rain	Delayed monsoon, more unpredictable; significant reduction in duration	dry season: Longer, more intense; water level: Lower, some springs are dry	Significant increase, new pests observed	NA	NA	NA	NA
Macchi et al. 2015	HKH	Nepal	Kavre	Mithichhap, Rayale, Sharada Batase, Thakurigaon	Mithichhap: 1600m, Rayale: 1700m, Sharada Batase: 1500m, Thakurigaon: 1600m	Highland	July 2010- February 2011	both	1993-2009	NA	NA	NA	lower overall rainfall, drought like conditions; in the last two years winter rains almost or completely absent	Focus group and in depth interviews, semi structures interviews at household level	Uncertain, more accentuated extremes, warmer and shorter winters	Significant reduction in amount, more intense events, erratic; winter: Decrease in snowfall at higher elevations, visibly rising snow lines on distant mountains; less or no winter rain	Delayed monsoon, more unpredictable; significant reduction in duration	dry season: Longer, more intense; water level: Lower, some springs are dry	Significant increase, new pests observed	NA	NA	NA	NA
Uprety et al. 2017	HKH	Nepal	Taplejung	Lelep	1442	Midland	NA	social	only from satellite (excluded)	NA	NA	NA	NA	Household survey	warmer (100%), earlier summer (83%), winter shorter (100%)	more rainfall (92%); earlier snowfall (67%)	NA	NA	more crop pests (100%)	more forest area (67%)	NA	wildlife species increase (75%), blooming earlier (58%)	more floods and landslides (83%), avalenches increase (50%); more droughts (92%)
Joshi et al. 2019	HKH	Nepal	Lamjung	Bansar village	climate data: 800-1100m (according to DHM)	Lowland	spring 2016	both	1989-2010	mean, minimum, maximum temperature is increasing	NA	NA	the pre-monsoon, monsoon, and post-monsoon rainfalls have increasing trend while the winter rainfall has decreasing trend (not significant)	Household survey, focus group discussion	summer temperature increase (55%)	erratic rainfall (90%), but decrease in frequency of rain (65%), hailstorm frequency increase (80%)	offset rainfall increase (60%)	NA	NA	decrease in forest products (65%)	NA	biodiversity loss (68%)	drought increase (80%), flood increase (80%)
Bhattarai et al. 2020	HKH	Nepal	Syangja	Kaligandaki Rural Municipality	climate data- precipitation from Chapkot station (DHM): 460m	Lowland	2017?	both	1987-2017	minimum temperature increase per year by 0.0211°C, maximum temperature by 0.008°C, average temperature by 0.0146°C	NA	NA	decreasing precipitation trend of 0.650 mm/year	Household survey, focus group discussion	increase in hotness in summer (86.66%), decrease in coldness of winter (85%)	decrease frequency of rainfall (82.66%), decrease in amount of rainfall (72.67%)	NA	NA	NA	NA	NA	NA	climatic hazards increase (83.33%)
Devkota et al. 2014	HKH	Nepal	Banke & Dang	Holiya, Kamdi, Lalmatiya	Kamdi (124m), Lalmatiya (300m), Holiya (unclear but lowest administrative unit of the government)	Lowland	February-May 2012	both	1873-2008	mean maximum temperature rise was 0.045°C, mean minimum temperature increased 0.043°C/year	NA	NA	pre-monsoon rainfall decreased 0.08mm, monsoon rainfall increased 0.004 mm, post-monsoon rainfall increased by 0.212 mm	Focus group discussion, household interview	increase in summer (63.7%) and winter (52.7%) temperature	increase in rainy season of rainfall (67.5%)	change in onset and withdrawal (88%), early in some late in other years (49.8%), monsoon pushed to further to post-monsoon (86.4%)	NA	NA	NA	NA	NA	NA
Devkota et al. 2017	HKH	Nepal	Dhading & Gorkha	Salyantar, Chainpur, Dhawa	below 322m according to figure 1 in the publication	Lowland	December 2015- January 2016	social	no data	NA	NA	NA	NA	HHS, FGDs, Key Informant Interviews	summer temperature increase (94.5%), Winter temperature increase (56.5%)	Pre-monsoon rainfall decrease (75.5%), Monsoon rainfall decreased (64.5%), post-monsoon rainfall increased (78.0%)	rainfall timing erratic (83%)	Ground water recharge decreased (62%)	NA	livelihood activities e.g. agriculture decreased (67%)	NA	NA	flood frequency increased (76.5%), drought frequency increased (71.5%)
Mishra et al. 2015	HKH	Nepal	Tanahu	Bhimad village	450 m	Lowland	August 2013- July 2014	social	no data	NA	NA	NA	NA	Face to face interviews with household	increase in hotness in summer (54.7%)	increase in rainfall (49.2%)	NA	perceive dryness (5.8% )	NA	NA	increase of dieseases in summer (50%), rainy season (46.5%) and winter (48.8%)	NA	NA
Adhikari et al. (2019)	HKH	Nepal	Chitwan	NA	NA	Lowland	before 2019	social	no data	NA	NA	NA	NA	household survey	increasing temperature (98%), solar radiation (79.9%)	unpredictable rainfall decreased (46.6%)	NA	dryness of land (72.1%), dry rate of river and streams (72.1%)	crop pest increase (73%)	pasture decreases (69.1%)	infectious diseasas in humans increase (83.8%), tropical disease vector increase (85.3%), livestock diseases increase (82.4%); increase in mosquitoes and house flies (85.3%)	invasive and alien plant species increase (72.5%), plant phenology changes (55.9%)	NA
Neupane et al. (2019)	HKH	Nepal	Sindhuli	Kamalamai	635m	Lowland	2018	social	no data	NA	NA	NA	NA	household survey, FGD, key informant interviews	increase in temperrature (78.45%), hot days increase, cold days increase	decrease in rainfall (42.34%)	changing in timing of rains (18.78%)	NA	NA	NA	mosquito increase (not HHS)	NA	NA
Chaudhary et al. 2011; Biological Letters	HKH	Nepal	Ilam	Samalbung	1000-2000m	not applicable	before 2011	social	no data	NA	NA	NA	NA	household interview, focus group discussion and key informant interview	temperature rise (72.73%), early onset of summer (57.58%)	less snow (13.64%)	early onset monsoon (80.30%)	drying of water sources (59.09%)	new grop pests (42.42%)	early grop maturity (33.33%), new weeds (53.03%)	mosquitoes observed (86.36%), new human diseases (1.52%)	early flowering (31.82%), early budburst (36.36%), species range shift (65.15%), new species observed (22.73%), changes in species composition (37.88%), early bird singing (21.21%), early bearing of offspring in the year (4.55%)	increase in droughts (7.58%)
Chaudhary et al. 2011; Biological Letters	HKH	Nepal	Ilam	Jaubari	2000-3000m	extreme Highland	before 2011	social	no data	NA	NA	NA	NA	household interview, focus group discussion and key informant interview	temperature rise (68.25%), early onset of summer (82.54%)	less snow (93.65%)	early onset monsoon (80.95%)	drying of water sources (80.95%)	new grop pests (74.6%)	NA	mosquitoes observed (4.76%), new human diseases (0%)	early flowering (66.67%), early budburst (69.84%), species range shift (23.81%), new species observed (9.52%), changes in species composition (1.59%), early bird singing (39.68%), early bearing of offspring in the year (9.52%), early grop maturity (33.33%), new weeds (30.16%)	increase in droughts (58.73%)
Uprety et al. 2017	HKH	Nepal	Humla	Thehe	2549m	extreme Highland	NA	social	only from satellite (excluded)	NA	NA	NA	NA	Household survey	warmer (67%), earlier onset of summer (73%), winter shorter (53%)	less rainfall (40%); earlier snowfall (60%)	NA	NA	more crop pests (40%)	less forest area (60%)	NA	wildlife species decrease (73%)	more floods and landslides (73%), avalanches increase (33%); less droughts (73%), more fire (60%)
Uprety et al. 2017	HKH	Nepal	Mustang	Tukuche	6920m	extreme Highland	NA	social	only from satellite (excluded)	NA	NA	NA	NA	Household survey	warmer (100%), earlier summer (67%), winter shorter (67%)	more rainfall (67%); earlier snowfall (73%)	NA	NA	more crop pests (100%)	less forest area (67%)	NA	wildlife species decrease (53%), blooming earlier (47%)	more floods and landslides (73%), avalanches decrease (53%); more droughts (73%), less fire (73%)
Macchi et al. 2015	HKH	India	Tehri Garhwal	Kurn, Karn, Pali, Srikot	Kurn: 1850m, Karn: 1300m, Pali:700m, Srikot: 400m	not applicable	July 2010- February 2011	social	no data	NA	NA	NA	NA	Focus group and in depth interviews, semi structures interviews at household level	Warmer, prolonged hot period	Significant reduction in amount, more intense events, erratic; in winter: Decrease, shorter duration of snow coverage; reduced or no winter rain	Delayed monsoon, more unpredictable; significant reduction in duration	dry season: Significantly longer, new dry spells; water level: Lower, some springs are dry	Significant increase, new pests observed	NA	NA	NA	NA
Macchi et al. 2015	HKH	India	Almora	Nata Dol, Naikena, Gud Gadoli, Udiyari,	Nata Dol: 2100m, Naikena: 1800m, Gud Gadoli: 1200m, Udiyari:1100m	not applicable	July 2010- February 2011	social	no data	NA	NA	NA	NA	Focus group and in depth interviews, semi structures interviews at household level	Warmer, prolonged hot period	Significant reduction in amount, more intense events, erratic, in winter:Decrease or complete absence of snowfall in the past three to four years; less or absent winter rain	Delayed monsoon, more unpredictable; significant reduction in duration	dry season: Significantly longer, new dry spells; water level: Lower, some springs are dry	Significant increase, new pests observed	NA	NA	NA	NA
Chaudhary et al. 2011; Biological Letters	HKH	India	West Bengal	Okaity	1000-2000m	not applicable	before 2011	social	no data	NA	NA	NA	NA	household interview, focus group discussion and key informant interview	temperature rise (67.2%), early onset of summer (57.38)	less snow (34.43%)	early onset of monsoon (60.66%)	drying of water sources (67.21%)	new grop pests (22.95%)	early grop maturity (40.98%), new weeds (6.56%)	mosquitoes observed (40.98%), new human diseases (8.20%)	early flowering (32.79%), early budburst (40.98%), species range shift (22.95%), new species observed (6.56%), changes in species composition (0%), early bird singing (26.23%), early bearing of offspring in the year (9.84%)	increase in droughts (19.67%)
Chaudhary et al. 2011; Biological Letters	HKH	India	West Bengal	Rimbik	2000-3000m	extreme Highland	before 2011	social	no data	NA	NA	NA	NA	household interview, focus group discussion and key informant interview	temperature rise (86.67%), early onset of summer (71.67%)	less snow (43.33%)	early onset monsoon (55%)	drying of water sources (73.33%)	new grop pests (76.67%)	early grop maturity (35%), new weeds (31.67%)	mosquitoes observed (50%), new human diseases (0%)	early flowering (65%), early budburst (66.67%), species range shift (21.67%), new species observed (1.67%), changes in species composition (1.67%), early bird singing (33.33%), early bearing of offspring in the year (10%)	increase in droughts (36.67%)
Negi et al. 2017	HKH	India	Chamoli, Tehri, Pauri, Rudaparyag, Uttarkashi, Champawat, Bageshwar, Almora, Pithoragarh	NA	mountainious districts	NA	NA	social	no data	NA	NA	NA	NA	Household interviews, in depth survey	increase in temperature (80%)	erratic rainfall/shift in rainfall (90%), decrease in snowfall (85%)	NA	decrease in water availability (85%)	NA	shift in crop maturation (80%), changes in agricultural land use (90%), changes in agrobiodiversity (90%), decrease in forest resources (86%),	NA	decline in plant diversity (62%), change in phenology (64%)	NA
Huda et al. 2013	HKH	Bangladesh	Rangamati	Sadar Upazila	39m?	Lowland	NA	social	no data	NA	NA	NA	NA	Household survey	summer is geting hotter (88%)	rainfall decreasing (76%)	rainfall is not timely (29%)	NA	NA	NA	NA	NA	NA
Postigo et al 2014	Andes (Peruvian Southern Andes)	Peru	Provinces: Carabaya, Caylloma, Canas. Dominated by highlands, glaciers and ice fields	NA	not given/ highlands	NA	2009	social	no data	NA	NA	NA	NA	semi structured- Interviews, focus groups disussions	warmer days, colder nights/ heat during day and cold at night have increased	glacier shrinkage, decrease in snowfall, more intense but irregular rainfall	shorter rainy seasons, delayed onset and earlier end of rainny season	less water in river flow and runoff	increases likelihood of pests, altitudinal range of pests is expanding due to rising temperature	degrades the soil, delay onset of rainny season harm the crops, animal diseases	increase in mosquito population	NA	NA
Jurt et al 2015	Alps	Italy	South Tyrol	Stilfs municipality	not given/highland	NA	2003 and 2011	social	no data	NA	NA	NA	NA	semi structured- Interviews, focus groups disussions	glacier melting (study is just focused on glacier melting and its consequences)	glacier melting (study is just focused on glacier melting and its consequences)	NA	NA	NA	NA	NA	NA	NA
	Andes	Peru	NA	Carhuaz municipality, Ancash Region, peru	2800-3600	extreme Highland	2013	social	no data	NA	NA	NA	NA	semi structured- Interviews, focus groups disussions		NA	NA	NA	NA	NA	NA	NA	NA
Gonzalez et al 2021	Latin America	Review about multiple studies in Latin America	NA	NA	NA	NA	NA	NA	NA	NA	NA	NA	NA	NA	NA	NA	NA	NA	NA	NA	NA	NA	NA
Brugger et al 2021	Andes (Peruvian Andes)	Peru	Cusco, Izcuchaca, Huacarpay,	NA	2870 m -Above 3000 m	extreme Highland	NA	social	no data	NA	NA	NA	NA	Household survey of face to face interviews	decrese in winter night temperature (79.4%), much increased temperature in summer days (55.9%),	NA	NA	NA	unsual diseases and pests (38.4%)	decrese in agricultural yields )54.5%)	NA	NA	storms and heavey rainfall that cause damage )59.2%), Severe flooding (50%), droughts and water shortages (44.9%), mudslides (44.9%)
